# Supplementary material for: Experimental study on frost-formation characteristics on cold surface of arched copper sample
Source: PLoS One. 2018 Dec 11;13(12):e0208721. doi: 10.1371/journal.pone.0208721 (PMC6289502; doi:10.1371/journal.pone.0208721)
Supplement: S1 Dataset — (XLSX) [file pone.0208721.s001.xlsx]

## Sheet: -5℃
	-5			average	stde
0	0	0	0	0	0
2	0.70197	0.701951	0.70197	0.701964	8.8268e-06
4	1.26355	1.05293	1.05296	1.12314	0.0992802
6	1.54433	1.4039	1.40394	1.45073	0.0661912
8	1.96552	1.75488	1.75493	1.82511	0.0992846
10	2.17611	2.10585	2.10591	2.12929	0.0331044
12	2.73768	2.80781	2.80788	2.78446	0.0330736
14	3.58005	3.50976	3.50985	3.53322	0.0331133
16	4.56281	4.91366	4.91379	4.79675	0.165425
18	6.17734	6.31756	6.31773	6.27088	0.0661427
20	6.66872	7.01951	7.0197	6.90264	0.165412
22	8.42364	9.82732	9.82758	9.35951	0.661762
24	10.5296	10.5293	11.2315	10.7634	0.330978
26	12.6355	11.9332	13.3374	12.6354	0.573286
28	14.0394	14.741	14.7414	14.5073	0.330819
30	15.7943	16.8468	16.1453	16.2622	0.437555
32	17.5493	18.2507	17.5493	17.7831	0.330682
34	19.3042	20.3566	19.6552	19.772	0.437513
36	21.7611	21.7605	21.0591	21.5269	0.330775
38	24.218	24.9193	24.569	24.5687	0.286307
40	26.6749	25.9722	25.9729	26.2067	0.331075
42	28.0788	30.8859	27.3768	28.7805	1.51605
44	29.4827	31.5878	30.1847	30.4184	0.875135
46	30.8867	32.9917	31.5887	31.8224	0.875119
48	32.9926	35.0976	33.6946	33.9282	0.875094
50	34.3965	35.7995	34.3965	34.8642	0.661374
52	35.8005	39.3093	36.5024	37.2041	1.51594
54	37.2044	40.7132	37.2044	38.374	1.65405
56	37.9064	42.819	38.6084	39.7779	2.1694
58	39.3103	44.2229	40.0123	41.1819	2.16938
60	40.7143	48.4346	40.7143	43.2877	3.63942
62	42.1182	49.8386	42.1182	44.6917	3.6394
64	43.5221	51.2425	43.5221	46.0956	3.63939
66	44.9261	52.6464	44.2241	47.2655	3.8156
68	46.33	54.7522	46.33	49.1374	3.97025
70	47.734	56.1561	48.4359	50.7753	3.81556
72	49.1379	58.9639	49.1379	52.4132	4.63203
74	50.5419	62.4737	50.5419	54.5191	5.62472
76	52.6478	63.8776	51.2438	55.9231	5.65383
78	54.7537	65.2815	53.3497	57.795	5.32471
80	56.8596	67.3873	56.1576	60.1348	5.13629
82	59.6675	68.7912	65.2832	64.5806	3.75775
84	63.1773	77.9166	73.7069	71.6003	6.19893
86	70.197	80.0225	77.2167	75.8121	4.13236
88	77.2167	81.4264	80.7266	79.7899	1.8418
90	82.8325	89.8498	84.2364	85.6396	3.03175
92	87.7463	91.2537	86.3423	88.4474	2.06544
94	91.2561	94.7634	90.5541	92.1912	1.84126
96	95.4679	101.783	96.1699	97.8069	2.82604
98	99.6798	107.399	98.9778	102.019	3.81492
100	103.892	114.418	103.19	107.166	5.1357
102	108.103	113.014	105.997	109.038	2.93985
104	112.315	112.312	108.805	111.144	1.65385
106	116.527	111.61	110.911	113.016	2.49889
108	120.739	115.822	114.421	116.994	2.70908
110	125.653	121.438	115.825	120.972	4.02559
112	129.864	129.861	118.633	126.119	5.29377
114	133.374	137.582	129.864	133.607	3.15516
116	136.182	140.39	132.672	136.415	3.15513
118	138.99	143.9	134.076	138.989	4.01053
120	143.904	146.006	135.48	141.797	4.54808
122	146.01	148.814	136.884	143.903	5.09305
124	146.712	151.622	138.99	145.774	5.19917
126	149.52	152.323	140.394	147.412	5.09302
128	151.626	153.025	141.096	148.582	5.32439
130	154.433	153.727	143.904	150.688	4.80591
132	157.241	154.429	146.712	152.794	4.45146
134	159.347	155.833	149.52	154.9	4.066
136	162.857	160.045	153.731	158.878	3.81583
138	165.665	163.555	155.837	161.686	4.22416
140	168.473	168.468	160.751	165.897	3.63897
142	173.387	172.68	164.963	170.343	3.81532
144	177.598	178.998	170.579	175.725	3.68346
146	182.512	181.805	176.195	180.171	2.82638
148	188.128	189.527	187.426	188.36	0.873259
150	193.744	193.037	196.552	194.444	1.51802
152	197.956	203.566	210.591	204.038	5.16917
154	203.571	214.095	218.313	211.993	6.19899
156	209.187	219.711	225.332	218.077	6.6918
158	214.101	228.134	232.352	224.862	7.80194
160	221.121	235.154	238.67	231.648	7.58118
162	229.544	240.769	243.584	237.966	6.06473
164	237.266	249.193	252.709	246.389	6.60902
166	245.69	255.51	261.835	254.345	6.64261
168	251.305	261.828	268.855	260.663	7.21168
170	259.729	267.443	268.855	265.342	4.01085
172	263.941	273.059	274.47	270.49	4.66675
174	273.066	278.675	282.894	278.212	4.02543
176	280.788	284.992	291.318	285.699	4.32765
178	292.02	293.416	305.357	296.931	5.98546
180	299.741	298.329	308.165	302.079	4.34216
182	307.463	303.945	313.781	308.396	4.06927
184	310.973	308.859	322.204	314.012	5.85684
186	315.887	314.474	327.82	319.394	5.98622
188	321.502	319.388	332.032	324.307	5.52984
190	326.416	325.004	339.052	330.157	6.31575
192	332.734	331.321	347.475	337.177	7.30495
194	339.052	336.937	350.985	342.324	6.18455
196	345.369	343.956	355.899	348.408	5.32808
198	351.687	350.274	361.515	354.492	4.99929
200	356.952	356.591	366.428	359.991	4.55466
202	362.919	362.909	372.044	365.957	4.30414
204	368.534	369.226	377.66	371.807	4.14835
206	373.448	374.842	381.17	376.487	3.36002
208	375.554	381.16	385.382	380.698	4.02533
210	379.064	386.775	390.997	385.612	4.94076
212	383.276	393.093	393.103	389.824	4.6303
214	386.786	398.708	396.613	394.036	5.1975
216	391.699	402.218	400.123	398.013	4.54598
218	395.911	407.132	403.633	402.225	4.6877
220	400.123	412.045	407.845	406.671	4.93758
222	402.229	416.959	410.653	409.947	6.03427
224	406.441	418.363	414.864	413.223	5.00378
226	409.951	426.085	419.076	418.37	6.60553
228	414.162	433.104	422.586	423.284	7.74863
230	418.374	435.21	426.798	426.794	6.87314
232	423.288	435.912	427.5	428.9	5.24788
234	427.5	437.316	431.712	432.176	4.02075
236	431.712	441.527	434.52	435.92	4.12775
238	435.923	443.633	437.327	438.961	3.35289
240	439.433	447.143	440.135	442.237	3.48077
242	442.241	449.951	442.241	444.811	3.63437
244	445.751	452.057	445.049	447.619	3.15104
246	448.559	456.97	447.857	451.129	4.14058
248	452.771	458.374	451.367	454.171	3.0272
250	456.983	461.884	454.175	457.68	3.18578
252	462.598	463.288	456.281	460.722	3.15334
254	465.406	465.394	458.387	463.062	3.3062
256	466.81	468.904	461.896	465.87	2.9369
258	469.618	475.923	464.704	470.082	4.59179
260	472.426	477.327	467.512	472.422	4.0069
262	475.234	475.923	469.618	473.592	2.82381
264	477.34	476.625	471.724	475.23	2.49595
266	478.744	478.029	474.532	477.101	1.84029
268	480.85	482.943	477.34	480.377	2.31161
270	482.253	485.048	479.446	482.249	2.28734
272	482.955	489.962	482.253	485.057	3.48023
274	482.253	491.366	491.379	488.333	4.29877
276	483.657	493.472	494.187	490.439	4.804
278	485.061	494.876	496.995	492.311	5.19851
280	486.465	495.578	499.101	493.715	5.32398
282	487.869	498.386	502.611	496.288	6.19813
284	489.273	502.597	505.419	499.096	7.04084
286	490.677	505.405	508.226	501.436	7.69449
288	492.081	507.511	509.63	503.074	7.82125
290	492.783	509.617	511.034	504.478	8.28982
292	492.783	509.617	511.034	504.478	8.28982
294	492.783	509.617	511.034	504.478	8.28982
296	492.783	509.617	511.034	504.478	8.28982
298	492.783	509.617	511.034	504.478	8.28982
300	492.783	509.617	511.034	504.478	8.28982

## Sheet: -10℃
	-10			average	stde
0	0	0	0	0	0
2	1.16822	1.24422	1.16822	1.19355	0.0358226
4	1.75234	1.36864	1.75234	1.62444	0.180878
6	2.33645	1.86632	2.33645	2.17974	0.221619
8	2.92056	2.73727	2.92056	2.85947	0.0864021
10	3.50467	3.4838	3.38785	3.45878	0.0508702
12	4.08879	3.98149	4.32243	4.1309	0.142339
14	4.6729	4.97686	8.17757	5.94244	1.58534
16	6.42523	5.59897	10.514	7.51274	2.14886
18	7.00935	7.46529	12.8505	9.10837	2.6526
20	7.59346	8.70951	16.3551	10.886	3.89399
22	9.34579	9.95372	16.3551	11.8849	3.17068
24	9.92991	12.4422	18.6916	13.6879	3.68381
26	15.1869	13.6864	19.8598	16.2444	2.62888
28	18.6916	17.419	25.7009	20.6038	3.64144
30	19.8598	18.6632	29.2056	22.5762	4.71307
32	20.4439	21.1517	31.5421	24.3792	5.07313
34	23.3645	22.3959	32.7103	26.1569	4.65079
36	26.8692	24.8843	33.8785	28.544	3.85812
38	29.2056	27.3727	35.0467	30.5417	3.27224
40	31.5421	28.617	36.215	32.1247	3.12911
42	38.5514	31.1054	39.7196	36.4588	3.81536
44	40.8879	34.838	44.3925	40.0395	3.94646
46	42.0561	38.5707	46.729	42.4519	3.34235
48	40.8879	41.0591	49.0654	43.6708	3.81522
50	43.2243	43.5475	51.4019	46.0579	3.78106
52	43.2243	46.036	53.7383	47.6662	4.44442
54	43.8084	47.2802	57.243	49.4439	5.69404
56	46.1449	49.7686	59.5794	51.831	5.67521
58	50.2336	52.2571	63.0841	55.1916	5.64165
60	53.7383	54.7455	64.2523	57.5787	4.73684
62	56.0748	57.2339	67.757	60.3552	5.2552
64	56.0748	58.4781	66.5888	60.3806	4.49819
66	58.4112	60.9666	81.7757	67.0512	10.464
68	60.7477	64.6992	87.6168	71.0212	11.8452
70	60.7477	67.1876	89.9533	72.6295	12.5287
72	63.0841	69.6761	92.2897	75.0166	12.5069
74	75.9346	74.6529	93.4579	81.3485	8.57865
76	78.271	78.3856	94.6262	83.7609	7.68303
78	78.271	97.0488	99.2991	91.5396	9.42719
80	78.271	99.5372	101.636	93.1479	10.5544
82	81.7757	103.27	102.804	95.9498	10.0244
84	85.2804	109.491	110.981	101.918	11.78
86	87.6168	114.468	112.15	104.745	12.1482
88	93.4579	119.445	115.654	109.519	11.4618
90	102.804	130.643	128.505	120.65	12.6496
92	107.477	139.352	130.841	125.89	13.4758
94	115.654	149.306	134.346	133.102	13.7664
96	128.505	161.748	151.869	147.374	13.9388
98	140.187	174.19	157.71	157.362	13.884
100	146.028	180.411	163.551	163.33	14.0378
102	151.869	186.632	169.393	169.298	14.1922
104	157.71	192.853	175.234	175.266	14.3471
106	169.393	205.296	181.075	185.254	14.9523
108	181.075	211.517	186.916	193.169	13.191
110	186.916	217.738	192.757	199.137	13.3672
112	192.757	220.226	186.916	199.966	14.523
114	204.439	236.401	210.28	217.04	13.8963
116	216.121	248.843	221.963	228.976	14.2493
118	233.645	255.064	233.645	240.785	10.0972
120	239.486	257.553	245.327	247.455	7.52762
122	241.822	261.285	251.168	251.425	7.94775
124	248.832	273.727	257.009	259.856	10.361
126	257.009	286.17	262.85	268.676	12.5973
128	266.355	293.635	268.692	276.227	12.346
130	280.374	306.077	274.533	286.995	13.7025
132	292.056	311.054	280.374	294.495	12.6432
134	292.056	317.275	286.215	298.515	13.4777
136	303.738	323.496	295.561	307.598	11.7266
138	309.579	330.961	303.738	314.76	11.7018
140	315.421	338.427	315.421	323.089	10.8452
142	327.103	348.38	327.103	334.195	10.0303
144	332.944	354.601	332.944	340.163	10.2095
146	344.626	360.823	344.626	350.025	7.63503
148	350.467	373.265	350.467	358.066	10.7468
150	356.308	378.242	362.15	365.566	9.27442
152	367.991	383.218	362.15	371.12	8.88132
154	373.832	384.463	373.832	377.375	5.01143
156	379.673	389.439	385.514	384.875	4.01268
158	382.009	395.661	391.355	389.675	5.6983
160	385.514	398.149	399.533	394.399	6.30767
162	391.355	410.591	408.879	403.608	8.69243
164	399.533	416.812	414.72	410.355	7.69995
166	408.879	416.812	420.561	415.417	4.87021
168	408.879	423.033	428.738	420.217	8.34877
170	420.561	429.254	435.748	428.521	6.22169
172	424.065	435.475	440.421	433.32	6.84863
174	432.243	447.918	445.093	441.751	6.82157
176	436.916	454.139	449.766	446.94	7.30963
178	438.084	460.36	455.607	451.35	9.57924
180	443.925	466.581	461.449	457.318	9.69928
182	449.766	472.802	467.29	463.286	9.82112
184	455.607	479.023	475.467	470.033	10.3029
186	455.607	480.267	476.636	470.837	10.8703
188	461.449	485.244	484.813	477.169	11.1171
190	490.654	491.465	490.654	490.925	0.382286
192	502.336	497.686	497.664	499.229	2.1975
194	508.178	503.907	498.832	503.639	3.82012
196	508.178	512.617	507.009	509.268	2.41559
198	519.86	518.838	514.019	517.572	2.54706
200	519.86	522.571	519.86	520.763	1.27785
202	525.701	523.815	524.533	524.683	0.777306
204	531.542	528.792	528.037	529.457	1.50615
206	535.047	535.013	531.542	533.867	1.64416
208	543.224	538.745	535.047	539.005	3.34354
210	544.393	539.99	537.383	540.588	2.89272
212	549.065	547.455	543.224	546.582	2.46329
214	554.907	551.188	546.729	550.941	3.34303
216	557.243	551.188	549.065	552.499	3.46482
218	560.748	557.409	553.738	557.298	2.86262
220	560.748	559.897	558.411	559.685	0.965528
222	566.589	566.118	560.748	564.485	2.64957
224	568.925	566.118	566.589	567.211	1.22749
226	578.271	572.339	570.093	573.568	3.44968
228	578.271	578.56	572.43	576.42	2.82417
230	579.439	578.56	575.935	577.978	1.48883
232	582.944	584.781	578.271	581.999	2.74056
234	585.28	591.002	580.607	585.63	4.25091
236	587.617	593.491	586.449	589.185	3.08152
238	591.121	603.445	587.617	594.061	6.78772
240	595.794	604.689	592.29	597.591	5.21887
242	595.794	604.689	595.794	598.759	4.19285
244	595.794	604.689	599.299	599.927	3.6582
246	595.794	604.689	601.636	600.706	3.69009
248	595.794	604.689	601.636	600.706	3.69009
250	595.794	604.689	601.636	600.706	3.69009
252	595.794	604.689	601.636	600.706	3.69009
254	595.794	604.689	601.636	600.706	3.69009
256	595.794	604.689	601.636	600.706	3.69009

## Sheet: -15℃
	-15			average	stde
0	0	0	0	0	0
2	0.563486	0.997641	1.28973	0.950286	0.298373
4	1.50263	1.99528	2.14955	1.88249	0.275885
6	2.81743	2.71358	3.00937	2.84679	0.122526
8	3.45605	3.59151	3.65423	3.56726	0.0827054
10	4.50789	4.58915	4.51405	4.53703	0.0369395
12	5.82269	5.58679	5.80378	5.73775	0.107026
14	6.94966	6.58443	6.87856	6.80422	0.158099
16	8.45229	7.98113	8.16829	8.20057	0.193701
18	9.57926	8.77924	10.3178	9.55878	0.628295
20	10.8941	10.575	12.0375	11.1688	0.627875
22	12.3967	11.7722	13.7571	12.642	0.828708
24	14.275	14.5656	14.6169	14.4858	0.150558
26	16.9046	16.7604	18.0562	17.2404	0.579872
28	19.9098	19.9528	21.9254	20.596	0.940178
30	21.7881	22.3472	24.9348	23.0234	1.37071
32	24.0421	23.9434	27.0843	25.0233	1.45795
34	25.5447	25.9387	30.0937	27.1924	2.05785
36	27.0473	27.5349	33.1031	29.2284	2.747
38	29.3013	29.5302	35.2526	31.3614	2.75312
40	31.1796	31.1264	38.6919	33.666	3.55394
42	35.3118	35.9151	40.8414	37.3561	2.47678
44	38.8805	39.1075	44.2807	40.7563	2.49389
46	42.0736	41.9009	47.2901	43.7549	2.50076
48	44.1397	44.6943	49.4396	46.0912	2.37848
50	51.6529	47.0887	51.5892	50.1102	2.13674
52	53.5312	49.483	58.0378	53.684	3.49417
54	57.2878	52.2764	63.6267	57.7303	4.64428
56	63.2983	54.6707	66.636	61.535	5.04142
58	72.314	57.8632	73.0847	67.754	7.00091
60	81.7055	63.849	75.2342	73.5963	7.3813
62	96.7318	71.8302	90.7414	86.4344	10.6124
64	111.758	83.8019	105.184	100.248	11.9349
66	123.028	91.783	116.454	110.422	13.4499
68	136.176	105.75	131.48	124.469	13.3742
70	149.512	119.717	146.506	138.578	13.3933
72	160.781	135.679	150.263	148.908	10.2926
74	171.863	147.651	157.776	159.097	9.92867
76	183.133	155.632	172.802	170.522	11.3424
78	190.646	163.613	184.072	179.444	11.5112
80	205.86	175.585	195.342	192.262	12.5502
82	217.055	187.557	202.855	202.489	12.0454
84	228.212	199.528	214.125	213.955	11.7107
86	246.995	213.495	232.908	231.133	13.7336
88	250.751	223.472	240.421	238.215	11.2456
90	269.534	237.439	251.69	252.888	13.1303
92	273.479	243.424	262.96	259.954	12.4523
94	277.235	251.406	277.986	268.876	12.3571
96	287.378	259.387	281.743	276.169	12.0879
98	301.465	269.363	293.013	287.947	13.5863
100	310.856	279.34	304.282	298.16	13.5757
102	316.679	295.302	315.552	309.178	9.82254
104	320.436	303.283	323.065	315.595	8.77166
106	325.883	309.269	326.822	320.658	8.0624
108	329.827	315.255	334.335	326.472	8.14278
110	337.153	327.226	345.605	336.661	7.51102
112	352.179	335.207	353.118	346.835	8.23066
114	367.205	343.189	368.144	359.513	11.5492
116	374.718	355.16	371.901	367.26	8.63261
118	382.419	367.132	379.414	376.322	6.61294
120	390.684	375.113	386.927	384.241	6.6343
122	399.136	383.094	390.684	390.971	6.55217
124	404.771	395.066	401.953	400.597	4.0765
126	412.284	395.066	405.71	404.353	7.0944
128	420.736	399.057	413.223	411.005	8.9886
130	423.554	407.038	424.493	418.361	8.01629
132	427.31	419.009	432.006	426.109	5.37349
134	436.702	430.981	439.519	435.734	3.55221
136	447.971	434.972	443.276	442.073	5.37489
138	455.485	438.962	450.789	448.412	6.95152
140	461.119	454.924	454.545	456.863	3.01367
142	464.876	462.906	462.059	463.28	1.1803
144	468.633	462.906	469.572	467.037	2.94617
146	472.389	470.887	477.085	473.454	2.63997
148	479.902	474.877	484.598	479.793	3.96926
150	487.415	478.868	492.111	486.131	5.48229
152	498.685	494.83	495.868	496.461	1.6288
154	502.442	502.811	507.137	504.13	2.13185
156	509.955	506.802	509.016	508.591	1.32188
158	517.468	514.783	510.894	514.382	2.69878
160	528.738	518.773	522.164	523.225	4.13655
162	529.677	522.764	529.677	527.373	3.25878
164	540.008	530.745	537.19	535.981	3.8768
166	543.764	538.726	544.703	542.398	2.62436
168	551.277	550.698	548.46	550.145	1.21486
170	558.79	554.689	555.973	556.484	1.71311
172	566.304	558.679	563.486	562.823	3.14778
174	566.491	560.674	556.985	561.384	3.91324
176	570.248	566.66	563.22	566.709	2.86941
178	577.573	570.651	573.611	573.945	2.83592
180	588.843	578.632	577.768	581.748	5.02955
182	581.33	582.623	581.925	581.959	0.528292
184	585.086	586.613	588.575	586.758	1.42796
186	592.6	594.594	594.394	593.863	0.896907
188	594.478	602.575	603.539	600.197	4.0634
190	603.869	604.571	610.189	606.21	2.8286
192	610.443	610.556	617.671	612.89	3.38099
194	615.139	612.552	623.491	617.06	4.66789
196	618.896	618.538	625.569	621.001	3.23353
198	619.835	620.533	627.647	622.672	3.52982
200	622.652	622.528	629.726	624.969	3.36403
202	626.409	626.519	631.804	628.244	2.51775
204	629.226	632.505	633.882	631.871	1.95289
206	632.044	636.495	634.713	634.417	1.82936
208	637.678	642.481	635.96	638.707	2.7595
210	637.678	642.481	635.96	638.707	2.7595
212	637.678	642.481	635.96	638.707	2.7595
214	637.678	642.481	635.96	638.707	2.7595
216	637.678	642.481	635.96	638.707	2.7595
218	637.678	642.481	635.96	638.707	2.7595
220	637.678	642.481	635.96	638.707	2.7595

## Sheet: -20℃
	-20			average	stde
0	0	0	0	0	0
2	1.10294	1.23245	1.23891	1.19143	0.0626282
4	1.83824	2.05408	2.06485	1.98572	0.10438
6	2.57353	2.87571	2.89079	2.78001	0.146133
8	3.30882	4.10815	3.71673	3.71123	0.326347
10	4.41176	4.92978	4.54267	4.62807	0.219932
12	5.51471	6.16223	5.78158	5.8195	0.265705
14	6.98529	6.98386	6.60752	6.85889	0.177745
16	8.82353	8.2163	8.67237	8.57073	0.258108
18	10.6618	9.03793	10.3243	10.008	0.699633
20	12.5	11.5028	12.8021	12.2683	0.555145
22	13.9706	13.1461	14.8669	13.9945	0.702735
24	18.0147	16.4326	18.5837	17.677	0.910055
26	19.8529	17.665	19.8226	19.1135	1.0243
28	22.7941	20.5408	21.4744	21.6031	0.924421
30	25.7353	23.0056	25.1912	24.644	1.17963
32	27.9412	25.4705	27.669	27.0269	1.10612
34	29.4118	28.3462	29.3209	29.0263	0.482302
36	32.7206	31.2219	33.0376	32.3267	0.79184
38	34.9265	33.6868	34.2765	34.2966	0.50628
40	37.8676	36.1517	37.1673	37.0622	0.704454
42	40.0735	37.795	41.297	39.7218	1.45116
44	45.2206	41.0815	45.4267	43.9096	2.00154
46	52.9412	42.7248	55.751	50.4723	5.59714
48	71.3235	50.9411	67.3141	63.1929	8.81664
50	93.3824	62.8547	69.7919	75.343	13.0664
52	119.118	96.9523	83.007	99.6923	14.8689
54	137.868	109.277	107.372	118.172	13.9485
56	148.529	119.136	123.891	130.519	12.8824
58	170.588	139.677	146.604	152.29	13.2443
60	181.618	156.11	158.993	165.574	11.4058
62	192.647	172.542	167.253	177.481	10.9394
64	209.559	180.759	183.772	191.363	12.925
66	218.382	197.191	204.42	206.665	8.79561
68	229.412	205.408	216.809	217.21	9.80378
70	244.118	225.948	232.502	234.189	7.51295
72	255.147	246.489	236.632	246.089	7.56408
74	266.176	258.813	247.369	257.453	7.73811
76	277.206	267.03	266.366	270.2	4.961
78	291.912	279.354	282.885	284.717	5.28779
80	302.941	295.787	291.144	296.624	4.85245
82	317.647	308.111	305.598	310.452	5.19007
84	328.676	320.436	315.922	321.678	5.28053
86	336.029	328.652	328.311	330.998	3.56078
88	358.088	340.976	340.7	346.588	8.13243
90	365.441	357.409	348.96	357.27	6.72924
92	367.647	361.517	351.025	360.063	6.86356
94	380.147	369.734	361.349	370.41	7.68922
96	394.853	382.058	373.738	383.55	8.68445
98	405.882	390.274	388.192	394.783	7.89445
100	409.559	406.707	402.646	406.304	2.83656
102	416.912	414.923	410.905	414.247	2.49836
104	427.941	419.031	419.165	422.046	4.16908
106	435.294	431.356	427.424	431.358	3.21294
108	441.176	439.572	431.554	437.434	4.2093
110	450	447.788	439.813	445.867	4.37501
112	461.029	460.113	454.267	458.47	2.9952
114	474.265	472.437	464.591	470.431	4.19618
116	479.412	482.708	479.045	480.388	1.64687
118	484.926	488.87	483.175	485.657	2.38162
120	496.324	492.978	489.37	492.89	2.83962
122	503.309	497.086	493.499	497.965	4.05263
124	512.5	509.411	501.759	507.89	4.51507
126	519.853	521.735	514.148	518.579	3.2259
128	527.206	525.843	524.472	525.84	1.11609
130	538.235	534.06	532.731	535.009	2.34505
132	543.75	542.276	543.056	543.027	0.602172
134	549.265	550.492	555.445	551.734	2.67143
136	555.147	552.546	563.704	557.132	4.76667
138	569.485	558.708	567.834	565.343	4.73923
140	575	566.925	574.028	571.984	3.59965
142	586.029	575.141	584.353	581.841	4.78683
144	589.706	587.465	592.612	589.928	2.10696
146	591.544	591.574	596.742	593.287	2.44329
148	600.735	599.79	607.066	602.53	3.23032
150	602.206	608.006	617.39	609.201	6.2563
152	609.926	612.114	627.715	616.585	7.92022
154	619.118	620.331	638.039	625.829	8.6478
156	622.794	624.439	642.169	629.8	8.77126
158	630.147	632.655	648.363	637.055	8.06124
160	632.353	636.763	650.428	639.848	7.69472
162	637.5	644.98	652.493	644.991	6.12078
164	655.25	647.034	656.622	652.969	4.23395
166	657.304	649.088	660.752	655.715	4.89282
168	661.412	653.196	662.817	659.142	4.24327
170	662.504	655.25	663.617	660.457	3.70987
172	662.504	655.25	663.617	660.457	3.70987
174	662.504	655.25	663.617	660.457	3.70987
176	662.504	655.25	663.617	660.457	3.70987
178	662.504	655.25	663.617	660.457	3.70987
180	662.504	655.25	663.617	660.457	3.70987
